# Supplementary material for: Bacteria dynamics and its correlation with chemical composition changes in tobacco leaves during flue curing
Source: Appl Microbiol Biotechnol. 2025 Sep 24;109(1):205. doi: 10.1007/s00253-025-13598-9 (PMC12460388; doi:10.1007/s00253-025-13598-9)
Supplement: Supplementary file 3 — (XLSX 15.7 KB) [file 253_2025_13598_MOESM3_ESM.xlsx]

## Sheet: data_table
		Statistical results of sequencing data processing
Sample	leaf position	curing stage	RawPE	Combined	Qualified	Nochime	Base(nt)	Avglen(nt)	GC	Q20	Q30	Effective%
L1.1	Lower leaf	T1	103664	103448	103311	95252	24098401	253	0.5414	0.9963	0.9849	0.9189
L1.2	Lower leaf	T1	60977	60872	60792	55407	14017640	252.99	0.5391	0.9967	0.9867	0.9087
L1.3	Lower leaf	T1	53257	53138	53053	49336	12478832	252.94	0.5445	0.9965	0.9859	0.9264
L2.1	Lower leaf	T2	76114	75957	75858	68375	17298829	253	0.5274	0.9968	0.9865	0.8983
L2.2	Lower leaf	T2	67462	67315	67205	63097	15963713	253	0.5425	0.9967	0.9864	0.9353
L2.3	Lower leaf	T2	95362	95146	95010	81497	20618354	253	0.5412	0.9968	0.9864	0.8546
L3.1	Lower leaf	T3	72110	71976	71904	65869	16664484	252.99	0.5379	0.9968	0.9864	0.9135
L3.2	Lower leaf	T3	81856	81723	81606	75129	19007714	253	0.5332	0.997	0.9874	0.9178
L3.3	Lower leaf	T3	60588	60493	60413	52413	13259753	252.99	0.5402	0.9969	0.9872	0.8651
L4.1	Lower leaf	T4	136449	133496	133256	128467	30501815	237.43	0.5017	0.9955	0.9803	0.9415
L4.2	Lower leaf	T4	103403	103236	103082	96506	24413197	252.97	0.5406	0.9963	0.9852	0.9333
L4.3	Lower leaf	T4	155239	153952	153743	144905	36663506	253.02	0.5432	0.9961	0.9827	0.9334
M1.1	Middle leaf	T1	134465	132254	131943	115884	29315560	252.97	0.5332	0.9948	0.9791	0.8618
M1.2	Middle leaf	T1	95565	95396	95222	87300	22085814	252.99	0.5345	0.9961	0.9844	0.9135
M1.3	Middle leaf	T1	79250	79102	78978	73045	18479928	252.99	0.5362	0.9964	0.9854	0.9217
M2.1	Middle leaf	T2	51205	51135	51082	49357	12487279	253	0.5322	0.9963	0.9846	0.9639
M2.2	Middle leaf	T2	103668	103551	103444	98555	24934097	253	0.537	0.9967	0.9862	0.9507
M2.3	Middle leaf	T2	72416	72348	72265	68581	17351107	253	0.5367	0.9967	0.9863	0.947
M3.1	Middle leaf	T3	86367	86253	86143	82168	20787488	252.99	0.5492	0.9969	0.9869	0.9514
M3.2	Middle leaf	T3	69037	68958	68870	64826	16400628	252.99	0.5341	0.9971	0.9877	0.939
M3.3	Middle leaf	T3	61326	61262	61209	58314	14753587	253	0.5435	0.9973	0.9882	0.9509
M4.1	Middle leaf	T4	91225	91126	91029	87701	22186220	252.98	0.5572	0.9974	0.9888	0.9614
M4.2	Middle leaf	T4	70739	70653	70566	64839	16403735	252.99	0.5325	0.9971	0.9878	0.9166
M4.3	Middle leaf	T4	95462	95356	95221	88589	22411925	252.99	0.5425	0.9972	0.9879	0.928
U1.1	Upper leaf	T1	114628	114491	114347	107053	27083703	252.99	0.536	0.9971	0.9879	0.9339
U1.2	Upper leaf	T1	109348	109223	109097	102454	25920351	253	0.5449	0.9972	0.9878	0.937
U1.3	Upper leaf	T1	95421	95248	95093	82664	20914500	253.01	0.542	0.9968	0.9869	0.8663
U2.1	Upper leaf	T2	88044	87912	87782	78925	19968891	253.01	0.5402	0.9968	0.987	0.8964
U2.2	Upper leaf	T2	94963	94845	94729	87154	22049764	253	0.548	0.9968	0.9868	0.9178
U2.3	Upper leaf	T2	77476	77386	77274	71497	18089140	253.01	0.5344	0.997	0.9877	0.9228
U3.1	Upper leaf	T3	88312	88200	88070	81860	20710851	253	0.5421	0.9967	0.9862	0.9269
U3.2	Upper leaf	T3	81937	81859	81753	76232	19286685	253	0.5372	0.9971	0.9877	0.9304
U3.3	Upper leaf	T3	64484	64414	64330	59465	15044675	253	0.5333	0.9971	0.9879	0.9222
U4.1	Upper leaf	T4	93291	93186	93066	86465	21874820	252.99	0.5408	0.997	0.9877	0.9268
U4.2	Upper leaf	T4	101935	101804	101654	89718	22700497	253.02	0.5205	0.9968	0.9871	0.8801
U4.3	Upper leaf	T4	120125	119983	119793	106857	27034142	252.99	0.5436	0.9969	0.9871	0.8895
		total	2989272
		average	89195.4							0.996804	0.986713
