# Supplementary material for: Bacteria dynamics and its correlation with chemical composition changes in tobacco leaves during flue curing
Source: Appl Microbiol Biotechnol. 2025 Sep 24;109(1):205. doi: 10.1007/s00253-025-13598-9 (PMC12460388; doi:10.1007/s00253-025-13598-9)
Supplement: Supplementary file 4 — (XLSX 27.9 KB) [file 253_2025_13598_MOESM4_ESM.xlsx]

## Sheet: Contents
		Contents of 10 chemicals in tobacco leaves
sample	leaf position	sampling period during flue curing	class	3-hydroxy-β-damascone	3-oxo-alpha-ionol	xanthopyll (μg/g)	chlorogenic acid (mg/g)	scopoletin (mg/g)	nicotine	sucrose	proline	reducing sugar	megastigmatrienone
U1-1	Upper leaf	T1	U1	0.00443427	0.00421852	274.791	11.8841	0	0.892826	1.33628	0.0285566	0.69096	0.0197157
U1-2	Upper leaf	T1	U1	0.00562439	0.00568439	361.544	6.58972	0	1.3872	1.50312	0.0667257	0.586456	0.0293374
U1-3	Upper leaf	T1	U1	0.00164374	0.00519683	253.456	7.87034	0	1.15184	1.60234	0.0594587	1.03552	0.0202286
U2-1	Upper leaf	T2	U2	0.00627499	0.0170574	78.5841	13.7235	0	1.14379	6.60724	0.633125	15.0303	0.0110337
U2-2	Upper leaf	T2	U2	0.00290363	0.0148835	105.331	9.11787	0.0150602	1.15103	7.65347	0.779868	15.9737	0.0115295
U2-3	Upper leaf	T2	U2	0.00550397	0.0193951	97.9348	9.09256	0.0227364	1.25217	6.97605	0.915343	14.213	0.0112965
U3-1	Upper leaf	T3	U3	0.0143452	0.0356976	71.3054	7.24043	0.0226563	1.0568	7.46563	1.04284	10.1808	0.0188293
U3-2	Upper leaf	T3	U3	0.00951036	0.0234486	88.4913	8.71546	0.0355422	1.04529	8.25925	1.04564	11.2344	0.0147448
U3-3	Upper leaf	T3	U3	0.0100495	0.0287789	93.8606	9.24032	0.0247036	1.05433	8.58327	1.00218	10.1443	0.0144624
U4-1	Upper leaf	T4	U4	0.0657421	0.127228	62.4991	10.8221	0.0335341	1.07407	9.53361	1.05276	11.2798	0.0432993
U4-2	Upper leaf	T4	U4	0.091822	0.183934	62.5758	9.98726	0.0283784	1.20211	9.13291	1.11226	12.1588	0.0449234
U4-3	Upper leaf	T4	U4	0.0787817	0.11642	52.4322	16.4826	0.0398798	0.92598	8.67674	1.01839	10.7986	0.0452316
M1-1	Middle leaf	T1	M1	0.0110248	0.0117812	325.646	11.8658	0	0.687135	1.26725	0.00775655	1.66158	0.0261845
M1-2	Middle leaf	T1	M1	0.011789	0.0096705	370.763	9.75502	0	0.689907	1.40407	0.0173966	1.76789	0.0202159
M1-3	Middle leaf	T1	M1	0.0152076	0.0147742	313.268	12.4315	0	0.622688	1.50323	0.00571882	1.38695	0.0228148
M2-1	Middle leaf	T2	M2	0.0176359	0.0246314	133.118	11.8755	0.0159046	0.837971	4.88083	0.263501	12.6412	0.0244799
M2-2	Middle leaf	T2	M2	0.0113223	0.0264312	135.108	12.4635	0.0203156	0.819478	3.47235	0.130062	11.7335	0.0183652
M2-3	Middle leaf	T2	M2	0.0269101	0.0356604	178.883	11.7058	0	0.687383	4.45283	0.186981	11.323	0.0269019
M3-1	Middle leaf	T3	M3	0.0604854	0.26309	119.231	11.9096	0.0299197	0.95173	7.29462	0.493548	11.2709	0.029223
M3-2	Middle leaf	T3	M3	0.0655488	0.500597	107.109	14.4023	0.043301	0.850547	7.12833	0.51957	12.6926	0.026891
M3-3	Middle leaf	T3	M3	0.052951	0.203455	77.3125	11.2516	0.0271654	0.596608	9.64105	0.631273	11.1265	0.0221665
M4-1	Middle leaf	T4	M4	0.264933	0.8515	95.3496	13.3732	0.0489152	0.719778	10.6038	0.53761	14.3402	0.110982
M4-2	Middle leaf	T4	M4	0.238914	0.704279	73.3392	15.6181	0.0524194	0.798896	9.86401	0.641944	11.5704	0.150247
M4-3	Middle leaf	T4	M4	0.246378	0.636533	138.474	12.8698	0.0650198	0.773665	9.11986	0.697962	11.0541	0.115134
L1-1	Lower leaf	T1	L1	0	0.000328895	489.537	14.7228	0	0.467631	0.944065	0.00754856	0.544069	0.00585844
L1-2	Lower leaf	T1	L1	0	0.000270089	437.693	13.1075	0	0.375925	1.02827	0.00246065	0.651071	0.00437089
L1-3	Lower leaf	T1	L1	0	0	436.242	14.4201	0	0.4634	1.01969	0.00515332	0.522066	0.00216648
L2-1	Lower leaf	T2	L2	0	0.000794755	203.963	15.1183	0	0.482906	2.36746	0.0814881	6.02106	0.00101453
L2-2	Lower leaf	T2	L2	0	0.00160276	87.8164	15.4656	0	0.466982	2.82581	0.164182	6.40994	0.001203
L2-3	Lower leaf	T2	L2	0.000336647	0.00244412	99.209	17.7232	0	0.485201	1.94477	0.0794712	7.32	0.00928207
L3-1	Lower leaf	T3	L3	0.0157053	0.0612854	124.942	14.988	0	0.501768	5.98292	0.475357	3.61207	0.00682766
L3-2	Lower leaf	T3	L3	0.00889883	0.0503455	95.4497	16.0171	0	0.549722	7.05734	0.48853	6.19819	0.0037596
L3-3	Lower leaf	T3	L3	0.0145085	0.0567612	92.9396	17.2823	0	0.487534	7.79057	0.576644	5.2684	0.00337687
L4-1	Lower leaf	T4	L4	0.0221009	0.117671	125.093	20.4743	0.0616601	0.568958	4.32553	0.358263	2.15743	0.0118358
L4-2	Lower leaf	T4	L4	0.0328877	0.228403	106.267	16.5131	0.0664062	0.598634	4.31751	0.284309	2.00911	0.0139229
L4-3	Lower leaf	T4	L4	0.0302169	0.123509	106.953	16.0442	0.0484848	0.585768	7.5525	0.484247	4.48143	0.0197285

## Sheet: TimepointMeanValue with abcd
	Mean (n=3) values across different curing time. Dissimilar letters denote statistical significance (p<0.05).
leaf position	sampling period during flue curing	class	xanthopyll (μg/g)	3-oxo-alpha-ionol	3-hydroxy-β-damascone	megastigmatrienone	reducing sugar	sucrose	chlorogenic acid (mg/g)	scopoletin (mg/g)	proline	nicotine
Upper leaf	T1	U1	296.597a	0.005b	0.004b	0.023b	0.771c	1.481c	8.781a	0.000b	0.052c	1.144a
Upper leaf	T2	U2	93.95b	0.017b	0.005b	0.011c	15.072a	7.079b	10.645a	0.013ab	0.776b	1.182a
Upper leaf	T3	U3	84.552b	0.029b	0.011b	0.016bc	10.52b	8.103ab	8.399a	0.028a	1.03a	1.052a
Upper leaf	T4	U4	59.169b	0.143a	0.079a	0.044a	11.412b	9.114a	12.431a	0.034a	1.061a	1.067a
Middle leaf	T1	M1	336.559a	0.012c	0.013c	0.023b	1.605b	1.392d	11.351a	0.000c	0.01c	0.667a
Middle leaf	T2	M2	149.036b	0.029c	0.019c	0.023b	11.899a	4.269c	12.015a	0.012bc	0.194b	0.782a
Middle leaf	T3	M3	101.217b	0.322b	0.060b	0.026b	11.697a	8.021ab	12.521a	0.033ab	0.548a	0.800a
Middle leaf	T4	M4	102.387b	0.731a	0.250a	0.125a	12.322a	9.863a	13.954a	0.055a	0.626a	0.764a
Lower leaf	T1	L1	454.49a	0.000b	0.000c	0.004b	0.572d	0.997b	14.083a	0.000b	0.005b	0.436b
Lower leaf	T2	L2	130.329b	0.002b	0.000c	0.004b	6.584a	2.379b	16.102a	0.000b	0.108b	0.478b
Lower leaf	T3	L3	104.444b	0.056b	0.013b	0.005b	5.026ab	6.944a	16.096a	0.000b	0.514a	0.513ab
Lower leaf	T4	L4	112.771b	0.157a	0.028a	0.015a	2.883bc	5.399a	17.677a	0.059a	0.376a	0.584a

## Sheet: LeafPositonComaprision
Pairwise comparison p-values by TukeyHSD for leaf position effects
xanthopyll (μg/g)	Leaf position	T1	T2	T3	T4
	Lower - Middle	0.0297709	0.843639	0.97247	0.812885
	Lower - Upper	0.00807056	0.550546	0.40289	0.0414565
	Middle - Upper	0.503	0.294194	0.513644	0.090176
3-oxo-alpha-ionol	Leaf position	T1	T2	T3	T4
	Lower - Middle	0.000173518	0.000255786	0.0342322	0.000230896
	Lower - Upper	0.0183719	0.00554571	0.881491	0.991946
	Middle - Upper	0.00292586	0.0175121	0.0194987	0.000214462
3-hydroxy-β-damascone	Leaf position	T1	T2	T3	T4
	Lower - Middle	0.00021416	0.00698709	3.98299e-05	9.9974e-07
	Lower - Upper	0.0586483	0.448948	0.855712	0.00366374
	Middle - Upper	0.00171022	0.028566	3.10867e-05	3.56713e-06
megastigmatrienone	Leaf position	T1	T2	T3	T4
	Lower - Middle	0.00170439	0.00184331	0.000232378	9.90194e-05
	Lower - Upper	0.00170439	0.10341	0.00665896	0.068871
	Middle - Upper	1	0.0212375	0.0120529	0.000553067
reducing sugar	Leaf position	T1	T2	T3	T4
	Lower - Middle	0.00105587	0.00031101	0.000384213	0.000351207
	Lower - Upper	0.426063	2.10097e-05	0.00111146	0.000614665
	Middle - Upper	0.00323963	0.00484272	0.363825	0.705189
sucrose	Leaf position	T1	T2	T3	T4
	Lower - Middle	0.00870251	0.0164582	0.449731	0.00867441
	Lower - Upper	0.00313827	0.000142692	0.402705	0.020015
	Middle - Upper	0.572037	0.00236739	0.994512	0.732385
chlorogenic acid (mg/g)	Leaf position	T1	T2	T3	T4
	Lower - Middle	0.24728	0.065718	0.0359701	0.266029
	Lower - Upper	0.0298673	0.0208874	0.000893472	0.10813
	Middle - Upper	0.282244	0.628681	0.0197732	0.765406
scopoletin (mg/g)	Leaf position	T1	T2	T3	T4
	Lower - Middle	NA	0.3102	0.00164005	0.872647
	Lower - Upper	NA	0.278353	0.00403663	0.0229355
	Middle - Upper	NA	0.995573	0.588359	0.0415915
proline	Leaf position	T1	T2	T3	T4
	Lower - Middle	0.710754	0.55418	0.755722	0.019097
	Lower - Upper	0.00792534	0.000348193	6.65592e-05	0.000103693
	Middle - Upper	0.0189214	0.000739282	9.72753e-05	0.00131314
nicotine	Leaf position	T1	T2	T3	T4
	Lower - Middle	0.220067	0.00175862	0.0368942	0.0818598
	Lower - Upper	0.00276914	1.5848e-05	0.00188795	0.000878476
	Middle - Upper	0.0184901	0.000423686	0.0591774	0.00936169

## Sheet: TimePointComparisons
Pairwise comparison p-values by TukeyHSD for flue curing effects
xanthopyll (μg/g)	Sampling period	Upper	Middle	Lower
	T1 - T2	0.000460231	0.00074191	1.15498e-05
	T1 - T3	0.000357023	0.000207845	7.05482e-06
	T1 - T4	0.000188405	0.00021381	8.22773e-06
	T2 - T3	0.974081	0.257253	0.576615
	T2 - T4	0.476596	0.273103	0.803218
	T3 - T4	0.693135	0.999946	0.971252
3-oxo-alpha-ionol	Sampling period	Upper	Middle	Lower
	T1 - T2	0.856063	0.99625	0.999934
	T1 - T3	0.441883	0.0288989	0.234137
	T1 - T4	0.000423341	0.000398908	0.0104714
	T2 - T3	0.846344	0.0365845	0.24978
	T2 - T4	0.000703879	0.000454874	0.0110495
	T3 - T4	0.00124107	0.00800727	0.0497308
3-hydroxy-β-damascone	Sampling period	Upper	Middle	Lower
	T1 - T2	0.997625	0.82488	1
	T1 - T3	0.576929	0.00213223	0.0120847
	T1 - T4	4.04793e-05	3.2219e-07	0.000221554
	T2 - T3	0.674577	0.00434908	0.0120847
	T2 - T4	4.38231e-05	3.77138e-07	0.000221554
	T3 - T4	7.38715e-05	9.88287e-07	0.00680681
megastigmatrienone	Sampling period	Upper	Middle	Lower
	T1 - T2	0.0120344	1	0.999326
	T1 - T3	0.100411	0.986689	0.994736
	T1 - T4	0.000513126	0.000128902	0.0258792
	T2 - T3	0.314595	0.986689	0.982913
	T2 - T4	4.24219e-05	0.000128902	0.0227593
	T3 - T4	0.00010289	0.000152788	0.0336344
reducing sugar	Sampling period	Upper	Middle	Lower
	T1 - T2	2.55086e-07	5.13839e-05	0.000681149
	T1 - T3	1.61963e-06	5.76927e-05	0.00341286
	T1 - T4	1.15625e-06	4.05491e-05	0.0682537
	T2 - T3	0.000125662	0.993415	0.23777
	T2 - T4	0.000432669	0.946602	0.00868535
	T3 - T4	0.224914	0.854627	0.0897153
sucrose	Sampling period	Upper	Middle	Lower
	T1 - T2	2.00896e-05	0.0264416	0.412592
	T1 - T3	6.89554e-06	0.0003677	0.0015135
	T1 - T4	3.01087e-06	9.13203e-05	0.00720571
	T2 - T3	0.109589	0.00761969	0.00601199
	T2 - T4	0.00576316	0.000944401	0.0404148
	T3 - T4	0.114513	0.143101	0.332251
chlorogenic acid (mg/g)	Sampling period	Upper	Middle	Lower
	T1 - T2	0.825883	0.924208	0.460358
	T1 - T3	0.997833	0.713251	0.462814
	T1 - T4	0.407841	0.176971	0.111208
	T2 - T3	0.737493	0.963693	1
	T2 - T4	0.842295	0.362459	0.637359
	T3 - T4	0.33578	0.583547	0.634571
scopoletin (mg/g)	Sampling period	Upper	Middle	Lower
	T1 - T2	0.242055	0.344147	1
	T1 - T3	0.0127266	0.00887838	1
	T1 - T4	0.00489541	0.000618715	2.1004e-05
	T2 - T3	0.140985	0.0631025	1
	T2 - T4	0.0425176	0.00232998	2.1004e-05
	T3 - T4	0.748439	0.0560159	2.1004e-05
proline	Sampling period	Upper	Middle	Lower
	T1 - T2	0.000116391	0.0487051	0.279361
	T1 - T3	1.97358e-05	0.000202204	0.000247674
	T1 - T4	1.63252e-05	9.09464e-05	0.00143724
	T2 - T3	0.0278053	0.00196746	0.000875287
	T2 - T4	0.0168242	0.000648535	0.00778076
	T3 - T4	0.962629	0.468263	0.122055
nicotine	Sampling period	Upper	Middle	Lower
	T1 - T2	0.987512	0.403956	0.425409
	T1 - T3	0.858222	0.308741	0.0874162
	T1 - T4	0.904754	0.542622	0.00495069
	T2 - T3	0.698945	0.994532	0.570608
	T2 - T4	0.76043	0.990684	0.0247888
	T3 - T4	0.999369	0.94837	0.117137
