# Supplementary material for: Bacteria dynamics and its correlation with chemical composition changes in tobacco leaves during flue curing
Source: Appl Microbiol Biotechnol. 2025 Sep 24;109(1):205. doi: 10.1007/s00253-025-13598-9 (PMC12460388; doi:10.1007/s00253-025-13598-9)
Supplement: Supplementary file 5 — (XLSX 12.4 KB) [file 253_2025_13598_MOESM5_ESM.xlsx]

## Sheet: phylum
Taxonomy	Proteobacteria	Bacteroidota	Firmicutes	Actinobacteriota	Acidobacteriota	Desulfobacterota	Gemmatimonadota	Chloroflexi	Myxococcota	Verrucomicrobiota	Others
Lower leaf	0.943249	0.0110685	0.0115204	0.00219796	0.000225232	0.000181129	6.91606e-06	6.74318e-05	5.91136e-05	0.000161954	0.0312622
Middle leaf	0.968253	0.0131829	0.00964774	0.00169783	0.00251208	0.00157844	0.000471014	0.000429425	0.000370599	0.000318265	0.00153888
Upper leaf	0.975503	0.0146146	0.00136973	0.00211101	0.00189554	4.60771e-05	0.000613414	0.000578778	0.00047594	0.000404926	0.00238746

## Sheet: genus
Taxonomy	Pseudomonas	Acinetobacter	Aeromonas	Stenotrophomonas	Massilia	Rhizobium	Ralstonia	Delftia	Chryseobacterium	Sphingobacterium	Others
Lower leaf	0.29049	0.252048	0.00537035	0.0218731	0.0477218	0.00428777	0.00347743	0.0104175	0.00483905	0.000825212	0.358649
Middle leaf	0.368411	0.14749	0.0331519	0.0468006	0.0113312	0.0203746	0.0134326	0.000895475	0.00384127	0.003796	0.350476
Upper leaf	0.158482	0.245785	0.23494	0.0108741	0.00106958	0.00183283	0.000258702	0.000427648	0.00300587	0.00648771	0.336836
