# Supplementary material for: Bacteria dynamics and its correlation with chemical composition changes in tobacco leaves during flue curing
Source: Appl Microbiol Biotechnol. 2025 Sep 24;109(1):205. doi: 10.1007/s00253-025-13598-9 (PMC12460388; doi:10.1007/s00253-025-13598-9)
Supplement: Supplementary file 6 — (XLSX 14.6 KB) [file 253_2025_13598_MOESM6_ESM.xlsx]

## Sheet: phylum
Lower	Proteobacteria	Firmicutes	Bacteroidota	Actinobacteriota	Acidobacteriota	Desulfobacterota	Verrucomicrobiota	Campilobacterota	Bdellovibrionota	Cyanobacteria	Others
L1	97.2429	0.777827	1.89908	0.0472086	0.0133695	0.000912417	0	0	0	0.00372585	0.0149425
L2	98.8731	0.593638	0.506779	0.0108207	0.00100684	0.010986	0	0	0	0	0.00369111
L3	98.805	0.556744	0.0932164	0.400997	0.0532162	0.0157651	0.000976114	0	0.00694325	0.00262433	0.0644783
L4	82.3786	2.67993	1.92832	0.420159	0.0225001	0.0447879	0.0638056	0.0333006	0.0261856	0.021877	12.3805
Middle	Proteobacteria	Bacteroidota	Firmicutes	Acidobacteriota	Actinobacteriota	Desulfobacterota	Gemmatimonadota	Chloroflexi	Methylomirabilota	Myxococcota	Others
M1	89.2375	4.48564	2.93727	0.992982	0.606299	0.629946	0.178874	0.169852	0.161142	0.0677245	0.532791
M2	99.2261	0.0679737	0.640297	0.00308632	0.0440768	0.00143092	0.00205755	0.000715461	0	0.00896667	0.00527712
M3	99.6373	0.103558	0.198625	0.00426544	0.0184122	0	0.00506949	0	0	0.00728087	0.02551
M4	99.2003	0.615983	0.082903	0.00449968	0.0103432	0	0.00240492	0.00120246	0.00133223	0.0642676	0.0168083
Upper	Proteobacteria	Bacteroidota	Actinobacteriota	Acidobacteriota	Firmicutes	Gemmatimonadota	Chloroflexi	Myxococcota	Verrucomicrobiota	NB1-j	Others
U1	97.3574	0.618806	0.492069	0.419084	0.276161	0.118232	0.12377	0.088071	0.0867144	0.08175	0.337935
U2	96.5196	1.81538	0.33964	0.325495	0.189367	0.123053	0.104366	0.0864304	0.0743257	0.072258	0.350098
U3	99.7096	0.205603	0.00697667	0.00596713	0.0524809	0.0012128	0.000889909	0.00273063	0.000930514	0.00260858	0.0109597
U4	96.6144	3.20605	0.00571959	0.00767014	0.0298834	0.00286765	0.0024849	0.0131439	0	0	0.117806

## Sheet: genus
Lower	Pseudomonas	Acinetobacter	Massilia	Stenotrophomonas	Delftia	Comamonas	Aeromonas	Chryseobacterium	Sphingomonas	Rhizobium	Others
L1	26.2411	12.6076	15.6862	3.91359	0.28547	0.353915	0.852668	1.46084	1.44468	0.653191	36.5007
L2	24.332	32.8493	1.37362	1.73599	1.30364	0.0762791	0	0.341577	0.0402699	0.0824148	37.8649
L3	24.4037	33.2854	1.45645	1.01263	1.807	0.702755	0.569915	0.00843946	0.164215	0.325339	36.2641
L4	41.2193	22.077	0.572454	2.08702	0.770904	1.21316	0.725556	0.124764	0.153492	0.654165	30.4022
Middle	Pseudomonas	Acinetobacter	Stenotrophomonas	Aeromonas	Rhizobium	Ralstonia	Massilia	Brevundimonas	Flavobacterium	Chryseobacterium	Others
M1	27.2364	12.0272	14.422	0.895577	5.09564	3.80842	4.38606	2.08645	1.25208	1.34278	27.4474
M2	73.5142	4.63489	0.318074	0.67363	2.76344	0.0390106	0.0576051	0.0271923	0.00872118	0.0426263	17.9206
M3	27.9372	18.2849	2.71	8.86197	0.146506	1.47754	0.0559709	0.063128	0.0612	0.00447161	40.3971
M4	18.6765	24.0489	1.27021	2.82958	0.144264	0.048058	0.0328291	0.10248	0.325254	0.146625	52.3753
Upper	Acinetobacter	Aeromonas	Pseudomonas	Stenotrophomonas	Sphingobacterium	Flavobacterium	Chryseobacterium	Sphingobium	Comamonas	Rhizobium	Others
U1	22.1626	2.30939	22.396	2.02779	0.0571265	0.137189	0.124359	0.39993	0.182831	0.362	49.8407
U2	21.5627	24.2904	14.4435	0.579425	0.338609	0.563233	0.618848	0.190392	0.478036	0.232976	36.7019
U3	22.1078	46.9563	12.9371	1.19929	0.0385433	0.114354	0.0483376	0.123387	0.0911516	0.078392	16.3054
U4	32.4808	20.4202	13.6163	0.543125	2.16081	0.627234	0.410804	0.279462	0.0707916	0.0597638	29.3308
