# Supplementary material for: Bacteria dynamics and its correlation with chemical composition changes in tobacco leaves during flue curing
Source: Appl Microbiol Biotechnol. 2025 Sep 24;109(1):205. doi: 10.1007/s00253-025-13598-9 (PMC12460388; doi:10.1007/s00253-025-13598-9)
Supplement: Supplementary file 7 — (XLSX 21.7 KB) [file 253_2025_13598_MOESM7_ESM.xlsx]

## Sheet: KEGG.pathway. L1.abundance
Taxonomy	L1	L2	L3	L4	M1	M2	M3	M4	U1	U2	U3	U4	Tax_detail
Cellular Processes	0.0922549	0.0789144	0.0783794	0.0838048	0.0862537	0.0992514	0.0897486	0.0848761	0.0805392	0.0891935	0.095662	0.0826076	Cellular Processes
Environmental Information Processing	0.0384982	0.0406821	0.0395904	0.0379626	0.0362704	0.0436015	0.0424796	0.0428141	0.040882	0.0401148	0.0386233	0.039029	Environmental Information Processing
Genetic Information Processing	0.0812593	0.084317	0.0832967	0.0832731	0.0838555	0.0798187	0.0825069	0.0829023	0.0847148	0.0841496	0.085961	0.0856668	Genetic Information Processing
Human Diseases	0.0613034	0.0593344	0.0589405	0.0579251	0.0606612	0.058831	0.060829	0.0609483	0.0603339	0.0606494	0.0608437	0.0595523	Human Diseases
Metabolism	0.702434	0.714225	0.717098	0.713458	0.708551	0.696629	0.702342	0.707125	0.711048	0.702625	0.693999	0.709816	Metabolism
Organismal Systems	0.0242499	0.0225271	0.0226951	0.0235762	0.0244082	0.0218681	0.0220943	0.0213341	0.0224821	0.0232675	0.0249107	0.0233285	Organismal Systems

## Sheet: KEGG.pathway.L2.abundance
Taxonomy	L1	L2	L3	L4	M1	M2	M3	M4	U1	U2	U3	U4	Tax_detail
Cell growth and death	0.0149589	0.0134559	0.0136644	0.0152491	0.0161964	0.0149903	0.0134058	0.0127987	0.0134995	0.0136131	0.0139756	0.0135482	Cellular Processes;Cell growth and death
Cell motility	0.0468248	0.0340729	0.0336906	0.0387068	0.0421189	0.0495839	0.0426879	0.0383098	0.0366341	0.0431611	0.0494715	0.037602	Cellular Processes;Cell motility
Cellular community - eukaryotes	4.24207e-07	2.02467e-08	6.31116e-08	9.80399e-08	1.34329e-06	7.99457e-09	2.53026e-08	1.62151e-08	4.0338e-07	5.3575e-07	1.88164e-08	1.56445e-08	Cellular Processes;Cellular community - eukaryotes
Cellular community - prokaryotes	0.0273891	0.0285252	0.0281328	0.0267225	0.0246954	0.0318137	0.030886	0.0311246	0.0276156	0.0294945	0.0290894	0.02846	Cellular Processes;Cellular community - prokaryotes
Transport and catabolism	0.00308164	0.00286039	0.00289147	0.00312633	0.00324168	0.00286346	0.00276892	0.00264294	0.00278958	0.00292419	0.00312546	0.0029974	Cellular Processes;Transport and catabolism
Membrane transport	0.0255074	0.0280565	0.0270453	0.0252562	0.0235226	0.0307571	0.0297784	0.0302353	0.028134	0.0275687	0.0259703	0.0265333	Environmental Information Processing;Membrane transport
Signal transduction	0.0129908	0.0126256	0.012545	0.0127061	0.0127478	0.0128444	0.0127012	0.0125789	0.012748	0.0125462	0.012653	0.0124957	Environmental Information Processing;Signal transduction
Signaling molecules and interaction	0	0	1.73871e-08	3.57073e-07	0	0	0	1.62079e-08	0	0	0	0	Environmental Information Processing;Signaling molecules and interaction
Folding, sorting and degradation	0.0251376	0.0267502	0.0264528	0.0255958	0.0245733	0.0246958	0.0265674	0.0269271	0.02711	0.0276261	0.0289044	0.0279375	Genetic Information Processing;Folding, sorting and degradation
Replication and repair	0.0362503	0.0365913	0.0359557	0.0367453	0.0381626	0.0361557	0.0357483	0.0356328	0.03687	0.0354626	0.0353235	0.0361118	Genetic Information Processing;Replication and repair
Transcription	0.00170444	0.00180565	0.00179884	0.00178486	0.00181728	0.00159445	0.00172246	0.00174466	0.00178611	0.00178512	0.00183318	0.00184054	Genetic Information Processing;Transcription
Translation	0.0181669	0.0191698	0.0190893	0.0191471	0.0193023	0.0173727	0.0184687	0.0185977	0.0189487	0.0192758	0.0199	0.019777	Genetic Information Processing;Translation
Cancer: overview	0.00830425	0.0073521	0.00749612	0.00766511	0.00828533	0.00700085	0.00732362	0.00722435	0.00758886	0.00737952	0.00754699	0.00729932	Human Diseases;Cancer: overview
Cancer: specific types	0.00284977	0.00241296	0.00247563	0.00260214	0.002869	0.00261671	0.00241205	0.00231523	0.00231488	0.00233684	0.00232362	0.0023331	Human Diseases;Cancer: specific types
Cardiovascular disease	0.00277067	0.00230275	0.00239408	0.00263542	0.00297898	0.00242938	0.00222824	0.00211512	0.00215667	0.00213102	0.00207508	0.0021802	Human Diseases;Cardiovascular disease
Drug resistance: antimicrobial	0.0198906	0.0212535	0.0206551	0.0183781	0.0188805	0.0192387	0.0220672	0.0229415	0.0220301	0.022331	0.0224166	0.0219158	Human Diseases;Drug resistance: antimicrobial
Drug resistance: antineoplastic	0.00863809	0.00834911	0.00854159	0.00912496	0.00913695	0.00852821	0.00808552	0.0079148	0.00790746	0.00800143	0.00798835	0.00821037	Human Diseases;Drug resistance: antineoplastic
Endocrine and metabolic disease	0.00348424	0.00303237	0.00291762	0.00280271	0.00331432	0.00255361	0.00295951	0.00287384	0.0035949	0.00320491	0.00359776	0.00309566	Human Diseases;Endocrine and metabolic disease
Immune disease	0.0013018	0.00130786	0.00131781	0.00128557	0.00113728	0.00115788	0.00129083	0.00127807	0.00126166	0.00144608	0.00165808	0.00146871	Human Diseases;Immune disease
Infectious disease: bacterial	0.007416	0.00806379	0.00782032	0.00674102	0.00669638	0.00773378	0.00896745	0.00959876	0.00824462	0.00880372	0.00819254	0.00831054	Human Diseases;Infectious disease: bacterial
Infectious disease: parasitic	0.00104447	0.000841863	0.000870482	0.00114966	0.00120492	0.00134563	0.00104767	0.00087895	0.000948797	0.00115035	0.00133123	0.00099512	Human Diseases;Infectious disease: parasitic
Infectious disease: viral	0.000835521	0.000395069	0.000425926	0.000635518	0.000891485	0.000684782	0.000411337	0.000308289	0.000440554	0.000350176	0.000293886	0.000293336	Human Diseases;Infectious disease: viral
Neurodegenerative disease	0.00426182	0.00340382	0.00345879	0.00391376	0.00454929	0.00379813	0.00333976	0.00309435	0.00339001	0.00313882	0.00312391	0.00312411	Human Diseases;Neurodegenerative disease
Substance dependence	0.000506222	0.000619194	0.000567017	0.000991059	0.000716765	0.0017433	0.000695852	0.000405053	0.000455399	0.000375566	0.000295742	0.000326037	Human Diseases;Substance dependence
Amino acid metabolism	0.103651	0.105343	0.106313	0.109191	0.107784	0.111276	0.10526	0.103972	0.102532	0.103659	0.10259	0.104117	Metabolism;Amino acid metabolism
Biosynthesis of other secondary metabolites	0.0475448	0.0483194	0.0481913	0.0510091	0.0522821	0.052203	0.0482736	0.0467412	0.0461608	0.0477075	0.0483808	0.0483719	Metabolism;Biosynthesis of other secondary metabolites
Carbohydrate metabolism	0.0961245	0.0976653	0.0956905	0.0884144	0.0913815	0.0913184	0.0980281	0.101435	0.102303	0.0961827	0.0922041	0.0947274	Metabolism;Carbohydrate metabolism
Chemical structure transformation maps	0.0100816	0.0016286	0.0024723	0.00286301	0.00688194	0.00102199	0.000984017	0.000786382	0.00278797	0.00149719	0.000699338	0.000751633	Metabolism;Chemical structure transformation maps
Energy metabolism	0.0401924	0.0423942	0.0421149	0.0401744	0.0393469	0.0387822	0.0414125	0.0426979	0.0423023	0.0414525	0.0408362	0.0423002	Metabolism;Energy metabolism
Global and overview maps	0.0511022	0.0532681	0.0533692	0.0540847	0.0530351	0.0527122	0.0520706	0.0517499	0.052404	0.0523068	0.052801	0.053251	Metabolism;Global and overview maps
Glycan biosynthesis and metabolism	0.0264425	0.02756	0.0268491	0.0249739	0.0275069	0.0234799	0.0283959	0.0294936	0.0284781	0.0307772	0.0321184	0.0312664	Metabolism;Glycan biosynthesis and metabolism
Lipid metabolism	0.0566384	0.058292	0.0602041	0.0627364	0.0601821	0.055621	0.0547735	0.0545621	0.0544997	0.0554408	0.0547098	0.0581212	Metabolism;Lipid metabolism
Metabolism of cofactors and vitamins	0.0914827	0.0969024	0.0958842	0.0943233	0.0930711	0.0930462	0.096146	0.0963881	0.0973135	0.0981768	0.100815	0.0990202	Metabolism;Metabolism of cofactors and vitamins
Metabolism of other amino acids	0.0675534	0.0691568	0.0695471	0.0647547	0.0649765	0.0639654	0.0701893	0.0735283	0.0692315	0.0702885	0.0670651	0.0698129	Metabolism;Metabolism of other amino acids
Metabolism of terpenoids and polyketides	0.0335879	0.0347541	0.0362342	0.0367144	0.0341487	0.0346448	0.0339272	0.0344594	0.0338582	0.0336851	0.0317066	0.0341164	Metabolism;Metabolism of terpenoids and polyketides
Nucleotide metabolism	0.0123823	0.0126454	0.0123893	0.0120352	0.0121778	0.0119767	0.0125483	0.012681	0.0130582	0.0127869	0.0129189	0.0126981	Metabolism;Nucleotide metabolism
Xenobiotics biodegradation and metabolism	0.06565	0.0662957	0.067839	0.0721837	0.0657767	0.0665811	0.0603327	0.0586301	0.0661184	0.0586645	0.0571538	0.0612617	Metabolism;Xenobiotics biodegradation and metabolism
Aging	0.00634713	0.00621504	0.00621438	0.00638442	0.00682384	0.00644586	0.00607372	0.00590521	0.00592858	0.00600946	0.00598792	0.0060855	Organismal Systems;Aging
Circulatory system	0.000488375	9.78234e-05	0.000156914	0.00024012	0.000499343	6.12058e-05	0.000175089	9.33154e-05	0.00018567	0.000356596	0.00061958	0.000288866	Organismal Systems;Circulatory system
Development and regeneration	1.54333e-08	1.66473e-07	6.33484e-08	2.63324e-08	3.60402e-07	0	0	6.61111e-09	3.22747e-07	2.67264e-07	0	1.07194e-08	Organismal Systems;Development and regeneration
Digestive system	0.00160556	0.00116305	0.00114996	0.00102295	0.00115686	0.000942392	0.00133503	0.00141562	0.00140719	0.00157377	0.00165097	0.00135657	Organismal Systems;Digestive system
Endocrine system	0.00743306	0.00683124	0.0071064	0.00722533	0.00756792	0.00559583	0.00669167	0.00662018	0.00673884	0.00762404	0.0084016	0.0077355	Organismal Systems;Endocrine system
Environmental adaptation	0.00196907	0.00175616	0.00174117	0.00203546	0.00213185	0.00231742	0.00189682	0.00167128	0.00165218	0.00188389	0.00212477	0.00183104	Organismal Systems;Environmental adaptation
Excretory system	0.00240054	0.00254042	0.00252137	0.00221646	0.00197983	0.00156476	0.00194722	0.00202626	0.00259131	0.00207993	0.00211164	0.0023316	Organismal Systems;Excretory system
Immune system	0.0017508	0.001746	0.00174167	0.00165804	0.00180831	0.00150367	0.00179568	0.00185325	0.0016329	0.0018453	0.00188344	0.00188439	Organismal Systems;Immune system
Nervous system	0.00225534	0.00217724	0.00206316	0.00279336	0.00243992	0.00343693	0.00217909	0.001749	0.00234516	0.00189414	0.00213081	0.00181499	Organismal Systems;Nervous system
Sensory system	0	0	5.97475e-09	4.20218e-08	0	0	0	0	0	5.2093e-08	0	4.80549e-08	Organismal Systems;Sensory system
